# Supplementary material for: Single-Cell and Spatial Transcriptomics Explore Purine Metabolism–Related Prognostic Risk Model and Tumor Immune Microenvironment Modulation in Ovarian Cancer
Source: Hum Mutat. 2025 May 9;2025:5530325. doi: 10.1155/humu/5530325 (PMC12084792; doi:10.1155/humu/5530325)
Supplement: Supporting Information 2 — Table S1. The list of 163 purine metabolism-related genes from the Molecular Signatures Database. [file 5530325.f2.xls]

## Sheet: Sheet1
Supplementary Table 1. The list of 163 purine metabolism-related genes from the Molecular Signatures Database
Gene Name	Entrez ID	Ensembl ID	Chromosome	Start	End	Pathway (MsigDB ID)
ADA	100	ENSG00000196839	chr20	44619522	44652233	KEGG_PURINE_METABOLISM(M14314); WP_PURINE_METABOLISM(M39873); WP_PURINE_METABOLISM_AND_RELATED_DISORDERS(M39766)
ADCY1	107	ENSG00000164742	chr7	45574140	45723116	KEGG_PURINE_METABOLISM(M14314)
ADCY10	55811	ENSG00000143199	chr1	167809386	167914215	KEGG_PURINE_METABOLISM(M14314)
ADCY2	108	ENSG00000078295	chr5	7396138	7830081	KEGG_PURINE_METABOLISM(M14314)
ADCY3	109	ENSG00000138031	chr2	24819169	24920237	KEGG_PURINE_METABOLISM(M14314)
ADCY4	196883	ENSG00000129467	chr14	24318349	24335093	KEGG_PURINE_METABOLISM(M14314)
ADCY5	111	ENSG00000173175	chr3	123282296	123449090	KEGG_PURINE_METABOLISM(M14314)
ADCY6	112	ENSG00000174233	chr12	48766194	48789089	KEGG_PURINE_METABOLISM(M14314)
ADCY7	113	ENSG00000121281	chr16	50246137	50318135	KEGG_PURINE_METABOLISM(M14314)
ADCY8	114	ENSG00000155897	chr8	130780301	131040909	KEGG_PURINE_METABOLISM(M14314)
ADCY9	115	ENSG00000162104	chr16	3953387	4116442	KEGG_PURINE_METABOLISM(M14314)
ADK	132	ENSG00000156110	chr10	74151202	74709963	KEGG_PURINE_METABOLISM(M14314)
ADPRM	56985	ENSG00000170222	chr17	10697594	10711558	KEGG_PURINE_METABOLISM(M14314)
ADSL	158	ENSG00000239900	chr22	40346461	40390463	KEGG_PURINE_METABOLISM(M14314); WP_PURINE_METABOLISM(M39873); WP_PURINE_METABOLISM_AND_RELATED_DISORDERS(M39766)
ADSS1	122622	ENSG00000185100	chr14	104724229	104747325	KEGG_PURINE_METABOLISM(M14314)
ADSS2	159	ENSG00000035687	chr1	244408494	244451909	KEGG_PURINE_METABOLISM(M14314); WP_PURINE_METABOLISM(M39873); WP_PURINE_METABOLISM_AND_RELATED_DISORDERS(M39766)
AK1	203	ENSG00000106992	chr9	127866486	127877675	KEGG_PURINE_METABOLISM(M14314)
AK2	204	ENSG00000004455	chr1	33007940	33080996	KEGG_PURINE_METABOLISM(M14314)
AK4	205	ENSG00000162433	chr1	65147549	65232145	KEGG_PURINE_METABOLISM(M14314)
AK5	26289	ENSG00000154027	chr1	77282019	77559966	KEGG_PURINE_METABOLISM(M14314)
AK7	122481	ENSG00000140057	chr14	96392128	96489427	KEGG_PURINE_METABOLISM(M14314)
ALLC	55821	ENSG00000151360	chr2	3658200	3702671	KEGG_PURINE_METABOLISM(M14314)
AMPD1	270	ENSG00000116748	chr1	114673090	114695618	KEGG_PURINE_METABOLISM(M14314); WP_PURINE_METABOLISM(M39873); WP_PURINE_METABOLISM_AND_RELATED_DISORDERS(M39766)
AMPD2	271	ENSG00000116337	chr1	109616104	109632051	KEGG_PURINE_METABOLISM(M14314)
AMPD3	272	ENSG00000133805	chr11	10308313	10507579	KEGG_PURINE_METABOLISM(M14314)
AOX1	316	ENSG00000138356	chr2	200586014	200677064	WP_PURINE_METABOLISM_AND_RELATED_DISORDERS(M39766)
APRT	353	ENSG00000198931	chr16	88809339	88811937	KEGG_PURINE_METABOLISM(M14314); WP_PURINE_METABOLISM(M39873); WP_PURINE_METABOLISM_AND_RELATED_DISORDERS(M39766)
ATIC	471	ENSG00000138363	chr2	215311956	215349773	KEGG_PURINE_METABOLISM(M14314); WP_PURINE_METABOLISM(M39873); WP_PURINE_METABOLISM_AND_RELATED_DISORDERS(M39766)
CANT1	124583	ENSG00000171302	chr17	78991716	79009867	KEGG_PURINE_METABOLISM(M14314)
DCK	1633	ENSG00000156136	chr4	70992538	71030914	KEGG_PURINE_METABOLISM(M14314)
DGUOK	1716	ENSG00000114956	chr2	73926826	73958961	KEGG_PURINE_METABOLISM(M14314); WP_PURINE_METABOLISM(M39873); WP_PURINE_METABOLISM_AND_RELATED_DISORDERS(M39766)
ENPP1	5167	ENSG00000197594	chr6	131808016	131895155	KEGG_PURINE_METABOLISM(M14314)
ENPP3	5169	ENSG00000154269	chr6	131628442	131747418	KEGG_PURINE_METABOLISM(M14314)
ENTPD1	953	ENSG00000138185	chr10	95711779	95877266	KEGG_PURINE_METABOLISM(M14314)
ENTPD2	954	ENSG00000054179	chr9	137048107	137054061	KEGG_PURINE_METABOLISM(M14314)
ENTPD3	956	ENSG00000168032	chr3	40387184	40428744	KEGG_PURINE_METABOLISM(M14314)
ENTPD4	9583	ENSG00000197217	chr8	23385783	23457695	KEGG_PURINE_METABOLISM(M14314)
ENTPD5	957	ENSG00000187097	chr14	73958010	74019399	KEGG_PURINE_METABOLISM(M14314)
ENTPD6	955	ENSG00000197586	chr20	25195693	25228075	KEGG_PURINE_METABOLISM(M14314)
ENTPD8	377841	ENSG00000188833	chr9	137434364	137441816	KEGG_PURINE_METABOLISM(M14314)
FHIT	2272	ENSG00000189283	chr3	59747277	61251459	KEGG_PURINE_METABOLISM(M14314)
GART	2618	ENSG00000159131	chr21	33503931	33543491	KEGG_PURINE_METABOLISM(M14314); WP_PURINE_METABOLISM_AND_RELATED_DISORDERS(M39766)
GDA	9615	ENSG00000119125	chr9	72114595	72257193	KEGG_PURINE_METABOLISM(M14314)
GMPR	2766	ENSG00000137198	chr6	16238587	16295549	KEGG_PURINE_METABOLISM(M14314)
GMPR2	51292	ENSG00000100938	chr14	24232422	24239242	KEGG_PURINE_METABOLISM(M14314)
GMPS	8833	ENSG00000163655	chr3	155870650	155944020	KEGG_PURINE_METABOLISM(M14314)
GRM5	2915	ENSG00000168959	chr11	88504576	89065982	WP_PURINE_METABOLISM_AND_RELATED_DISORDERS(M39766)
GUCY1A1	2982	ENSG00000164116	chr4	155666726	155737059	KEGG_PURINE_METABOLISM(M14314)
GUCY1A2	2977	ENSG00000152402	chr11	106674019	107018476	KEGG_PURINE_METABOLISM(M14314)
GUCY1B1	2983	ENSG00000061918	chr4	155758992	155807811	KEGG_PURINE_METABOLISM(M14314)
GUCY2C	2984	ENSG00000070019	chr12	14612632	14696599	KEGG_PURINE_METABOLISM(M14314)
GUCY2D	3000	ENSG00000132518	chr17	8002615	8020342	KEGG_PURINE_METABOLISM(M14314)
GUCY2F	2986	ENSG00000101890	chrX	109372906	109482086	KEGG_PURINE_METABOLISM(M14314)
GUK1	2987	ENSG00000143774	chr1	228139962	228148984	KEGG_PURINE_METABOLISM(M14314)
HPRT1	3251	ENSG00000165704	chrX	134460165	134520513	KEGG_PURINE_METABOLISM(M14314); WP_PURINE_METABOLISM(M39873); WP_PURINE_METABOLISM_AND_RELATED_DISORDERS(M39766)
IMPDH1	3614	ENSG00000106348	chr7	128392277	128410252	KEGG_PURINE_METABOLISM(M14314); WP_PURINE_METABOLISM(M39873); WP_PURINE_METABOLISM_AND_RELATED_DISORDERS(M39766)
IMPDH2	3615	ENSG00000178035	chr3	49024325	49029447	KEGG_PURINE_METABOLISM(M14314)
ITPA	3704	ENSG00000125877	chr20	3208868	3223870	KEGG_PURINE_METABOLISM(M14314); WP_PURINE_METABOLISM(M39873); WP_PURINE_METABOLISM_AND_RELATED_DISORDERS(M39766)
MAT2A	4144	ENSG00000168906	chr2	85539168	85545281	WP_PURINE_METABOLISM_AND_RELATED_DISORDERS(M39766)
NME1	4830	ENSG00000239672	chr17	51153559	51162428	KEGG_PURINE_METABOLISM(M14314)
NME1-NME2	654364	ENSG00000011052	chr17	51153590	51171744	KEGG_PURINE_METABOLISM(M14314)
NME2	4831	ENSG00000243678	chr17	51165435	51171744	KEGG_PURINE_METABOLISM(M14314)
NME3	4832	ENSG00000103024	chr16	1770320	1771561	KEGG_PURINE_METABOLISM(M14314)
NME4	4833	ENSG00000103202	chr16	396725	410367	KEGG_PURINE_METABOLISM(M14314)
NME5	8382	ENSG00000112981	chr5	138115175	138139443	KEGG_PURINE_METABOLISM(M14314)
NME6	10201	ENSG00000172113	chr3	48290722	48301685	KEGG_PURINE_METABOLISM(M14314)
NME7	29922	ENSG00000143156	chr1	169132531	169367948	KEGG_PURINE_METABOLISM(M14314)
NPR1	4881	ENSG00000169418	chr1	153678688	153693992	KEGG_PURINE_METABOLISM(M14314)
NPR2	4882	ENSG00000159899	chr9	35791003	35809732	KEGG_PURINE_METABOLISM(M14314)
NT5C	30833	ENSG00000125458	chr17	75130225	75131757	KEGG_PURINE_METABOLISM(M14314)
NT5C1A	84618	ENSG00000116981	chr1	39651229	39672107	KEGG_PURINE_METABOLISM(M14314)
NT5C1B	93034	ENSG00000185013	chr2	18562872	18589572	KEGG_PURINE_METABOLISM(M14314)
NT5C2	22978	ENSG00000076685	chr10	103087185	103277605	KEGG_PURINE_METABOLISM(M14314)
NT5C3A	51251	ENSG00000122643	chr7	33014130	33062796	KEGG_PURINE_METABOLISM(M14314)
NT5E	4907	ENSG00000135318	chr6	85449584	85495791	KEGG_PURINE_METABOLISM(M14314)
NT5M	56953	ENSG00000205309	chr17	17303335	17347663	KEGG_PURINE_METABOLISM(M14314)
NUDT2	318	ENSG00000164978	chr9	34329506	34343711	KEGG_PURINE_METABOLISM(M14314)
NUDT5	11164	ENSG00000165609	chr10	12165330	12196144	KEGG_PURINE_METABOLISM(M14314)
NUDT9	53343	ENSG00000170502	chr4	87422573	87459455	KEGG_PURINE_METABOLISM(M14314)
PAICS	10606	ENSG00000128050	chr4	56435741	56464578	KEGG_PURINE_METABOLISM(M14314); WP_PURINE_METABOLISM_AND_RELATED_DISORDERS(M39766)
PAPSS1	9061	ENSG00000138801	chr4	107590276	107720234	KEGG_PURINE_METABOLISM(M14314)
PAPSS2	9060	ENSG00000198682	chr10	87659613	87747705	KEGG_PURINE_METABOLISM(M14314)
PDE10A	10846	ENSG00000112541	chr6	165327287	165988117	KEGG_PURINE_METABOLISM(M14314)
PDE11A	50940	ENSG00000128655	chr2	177623244	178108339	KEGG_PURINE_METABOLISM(M14314)
PDE1A	5136	ENSG00000115252	chr2	182140036	182523192	KEGG_PURINE_METABOLISM(M14314)
PDE1B	5153	ENSG00000123360	chr12	54549601	54579239	KEGG_PURINE_METABOLISM(M14314)
PDE1C	5137	ENSG00000154678	chr7	31751179	32428131	KEGG_PURINE_METABOLISM(M14314)
PDE2A	5138	ENSG00000186642	chr11	72576141	72674591	KEGG_PURINE_METABOLISM(M14314)
PDE3A	5139	ENSG00000172572	chr12	20368537	20688583	KEGG_PURINE_METABOLISM(M14314)
PDE3B	5140	ENSG00000152270	chr11	14643804	14872044	KEGG_PURINE_METABOLISM(M14314)
PDE4A	5141	ENSG00000065989	chr19	10416773	10469630	KEGG_PURINE_METABOLISM(M14314)
PDE4B	5142	ENSG00000184588	chr1	65792514	66374579	KEGG_PURINE_METABOLISM(M14314)
PDE4C	5143	ENSG00000105650	chr19	18208652	18248200	KEGG_PURINE_METABOLISM(M14314)
PDE4D	5144	ENSG00000113448	chr5	58969038	60522120	KEGG_PURINE_METABOLISM(M14314)
PDE5A	8654	ENSG00000138735	chr4	119494397	119628804	KEGG_PURINE_METABOLISM(M14314)
PDE6A	5145	ENSG00000132915	chr5	149857953	149944793	KEGG_PURINE_METABOLISM(M14314)
PDE6B	5158	ENSG00000133256	chr4	625573	670782	KEGG_PURINE_METABOLISM(M14314)
PDE6C	5146	ENSG00000095464	chr10	93612537	93666010	KEGG_PURINE_METABOLISM(M14314)
PDE6D	5147	ENSG00000156973	chr2	231732433	231786272	KEGG_PURINE_METABOLISM(M14314)
PDE6G	5148	ENSG00000185527	chr17	81650459	81663112	KEGG_PURINE_METABOLISM(M14314)
PDE6H	5149	ENSG00000139053	chr12	14973042	14981865	KEGG_PURINE_METABOLISM(M14314)
PDE7A	5150	ENSG00000205268	chr8	65714334	65842322	KEGG_PURINE_METABOLISM(M14314)
PDE7B	27115	ENSG00000171408	chr6	135851701	136195574	KEGG_PURINE_METABOLISM(M14314)
PDE8A	5151	ENSG00000073417	chr15	84980440	85139145	KEGG_PURINE_METABOLISM(M14314)
PDE8B	8622	ENSG00000113231	chr5	77210449	77428256	KEGG_PURINE_METABOLISM(M14314)
PDE9A	5152	ENSG00000160191	chr21	42653621	42775509	KEGG_PURINE_METABOLISM(M14314)
PFAS	5198	ENSG00000178921	chr17	8247618	8270491	KEGG_PURINE_METABOLISM(M14314); WP_PURINE_METABOLISM_AND_RELATED_DISORDERS(M39766)
PKLR	5313	ENSG00000143627	chr1	155289293	155301438	KEGG_PURINE_METABOLISM(M14314)
PKM	5315	ENSG00000067225	chr15	72199029	72231819	KEGG_PURINE_METABOLISM(M14314)
PNP	4860	ENSG00000198805	chr14	20468954	20477089	KEGG_PURINE_METABOLISM(M14314); WP_PURINE_METABOLISM(M39873); WP_PURINE_METABOLISM_AND_RELATED_DISORDERS(M39766)
PNPT1	87178	ENSG00000138035	chr2	55634061	55693863	KEGG_PURINE_METABOLISM(M14314)
POLA1	5422	ENSG00000101868	chrX	24693873	24996986	KEGG_PURINE_METABOLISM(M14314)
POLA2	23649	ENSG00000014138	chr11	65261920	65305589	KEGG_PURINE_METABOLISM(M14314)
POLD1	5424	ENSG00000062822	chr19	50384204	50418018	KEGG_PURINE_METABOLISM(M14314)
POLD2	5425	ENSG00000106628	chr7	44114680	44124358	KEGG_PURINE_METABOLISM(M14314)
POLD3	10714	ENSG00000077514	chr11	74493851	74669117	KEGG_PURINE_METABOLISM(M14314)
POLD4	57804	ENSG00000175482	chr11	67350772	67356972	KEGG_PURINE_METABOLISM(M14314)
POLE	5426	ENSG00000177084	chr12	132623753	132687376	KEGG_PURINE_METABOLISM(M14314)
POLE2	5427	ENSG00000100479	chr14	49643555	49688422	KEGG_PURINE_METABOLISM(M14314)
POLE3	54107	ENSG00000148229	chr9	113407235	113410675	KEGG_PURINE_METABOLISM(M14314)
POLE4	56655	ENSG00000115350	chr2	74958643	74970128	KEGG_PURINE_METABOLISM(M14314)
POLR1A	25885	ENSG00000068654	chr2	86020216	86106155	KEGG_PURINE_METABOLISM(M14314)
POLR1B	84172	ENSG00000125630	chr2	112541915	112579818	KEGG_PURINE_METABOLISM(M14314)
POLR1C	9533	ENSG00000171453	chr6	43509702	43562419	KEGG_PURINE_METABOLISM(M14314)
POLR1D	51082	ENSG00000186184	chr13	27620742	27744237	KEGG_PURINE_METABOLISM(M14314)
POLR1E	64425	ENSG00000137054	chr9	37485948	37503697	KEGG_PURINE_METABOLISM(M14314)
POLR1H	30834	ENSG00000066379	chr6	30058899	30064909	KEGG_PURINE_METABOLISM(M14314)
POLR2A	5430	ENSG00000181222	chr17	7484366	7514616	KEGG_PURINE_METABOLISM(M14314)
POLR2B	5431	ENSG00000047315	chr4	56977722	57031158	KEGG_PURINE_METABOLISM(M14314)
POLR2C	5432	ENSG00000102978	chr16	57462660	57472009	KEGG_PURINE_METABOLISM(M14314)
POLR2D	5433	ENSG00000144231	chr2	127843553	127858155	KEGG_PURINE_METABOLISM(M14314)
POLR2E	5434	ENSG00000099817	chr19	1086574	1095380	KEGG_PURINE_METABOLISM(M14314)
POLR2F	5435	ENSG00000100142	chr22	37952607	38041915	KEGG_PURINE_METABOLISM(M14314)
POLR2G	5436	ENSG00000168002	chr11	62761565	62766710	KEGG_PURINE_METABOLISM(M14314)
POLR2H	5437	ENSG00000163882	chr3	184361710	184368596	KEGG_PURINE_METABOLISM(M14314)
POLR2I	5438	ENSG00000105258	chr19	36113709	36115213	KEGG_PURINE_METABOLISM(M14314)
POLR2J	5439	ENSG00000005075	chr7	102473128	102478922	KEGG_PURINE_METABOLISM(M14314)
POLR2J2	246721	ENSG00000228049	chr7	102665368	102671629	KEGG_PURINE_METABOLISM(M14314)
POLR2J3	548644	ENSG00000168255	chr7	102562133	102572583	KEGG_PURINE_METABOLISM(M14314)
POLR2K	5440	ENSG00000147669	chr8	100150623	100154003	KEGG_PURINE_METABOLISM(M14314)
POLR2L	5441	ENSG00000177700	chr11	837356	842529	KEGG_PURINE_METABOLISM(M14314)
POLR3A	11128	ENSG00000148606	chr10	77975149	78029515	KEGG_PURINE_METABOLISM(M14314)
POLR3B	55703	ENSG00000013503	chr12	106357748	106510198	KEGG_PURINE_METABOLISM(M14314)
POLR3C	10623	ENSG00000186141	chr1	145824088	145844402	KEGG_PURINE_METABOLISM(M14314)
POLR3D	661	ENSG00000168495	chr8	22245133	22254601	KEGG_PURINE_METABOLISM(M14314)
POLR3F	10621	ENSG00000132664	chr20	18467389	18484646	KEGG_PURINE_METABOLISM(M14314)
POLR3G	10622	ENSG00000113356	chr5	90471748	90514557	KEGG_PURINE_METABOLISM(M14314)
POLR3GL	84265	ENSG00000121851	chr1	145964690	145978848	KEGG_PURINE_METABOLISM(M14314)
POLR3H	171568	ENSG00000100413	chr22	41525799	41544606	KEGG_PURINE_METABOLISM(M14314)
POLR3K	51728	ENSG00000161980	chr16	46407	53608	KEGG_PURINE_METABOLISM(M14314)
PPAT	5471	ENSG00000128059	chr4	56393362	56435615	KEGG_PURINE_METABOLISM(M14314); WP_PURINE_METABOLISM_AND_RELATED_DISORDERS(M39766)
PRIM1	5557	ENSG00000198056	chr12	56731296	56752374	KEGG_PURINE_METABOLISM(M14314)
PRIM2	5558	ENSG00000146143	chr6	57314805	57646850	KEGG_PURINE_METABOLISM(M14314)
PRPS1	5631	ENSG00000147224	chrX	107628428	107651993	KEGG_PURINE_METABOLISM(M14314); WP_PURINE_METABOLISM(M39873); WP_PURINE_METABOLISM_AND_RELATED_DISORDERS(M39766)
PRPS1L1	221823	ENSG00000229937	chr7	18026770	18027846	KEGG_PURINE_METABOLISM(M14314)
PRPS2	5634	ENSG00000101911	chrX	12791355	12824222	KEGG_PURINE_METABOLISM(M14314)
PRUNE1	58497	ENSG00000143363	chr1	151008420	151035713	KEGG_PURINE_METABOLISM(M14314)
RRM1	6240	ENSG00000167325	chr11	4094707	4138932	KEGG_PURINE_METABOLISM(M14314)
RRM2	6241	ENSG00000171848	chr2	10120698	10211725	KEGG_PURINE_METABOLISM(M14314)
RRM2B	50484	ENSG00000048392	chr8	102204502	102238961	KEGG_PURINE_METABOLISM(M14314); WP_PURINE_METABOLISM_AND_RELATED_DISORDERS(M39766)
TPMT	7172	ENSG00000137364	chr6	18128311	18155077	WP_PURINE_METABOLISM_AND_RELATED_DISORDERS(M39766)
URAD	646625	ENSG00000183463	chr13	27977717	27988693	KEGG_PURINE_METABOLISM(M14314)
XDH	7498	ENSG00000158125	chr2	31334321	31414742	KEGG_PURINE_METABOLISM(M14314); WP_PURINE_METABOLISM(M39873); WP_PURINE_METABOLISM_AND_RELATED_DISORDERS(M39766)
