# Supplementary material for: Single-Cell and Spatial Transcriptomics Explore Purine Metabolism–Related Prognostic Risk Model and Tumor Immune Microenvironment Modulation in Ovarian Cancer
Source: Hum Mutat. 2025 May 9;2025:5530325. doi: 10.1155/humu/5530325 (PMC12084792; doi:10.1155/humu/5530325)
Supplement: Supporting Information 3 — Table S2. The list of 44 genes involved in purine metabolism expressed differently in tumors and normal tissues. [file 5530325.f3.xls]

Supplementary Table 2. The list of 44 genes involved in purine metabolism expressed differently in tumors and normal tissues.
	p_val	avg_log2FC	pct.1	pct.2	p_val_adj
POLR2J3	1.46E-06	1.185804211	0.613	0.171	0.032712621
NME1	5.46E-05	0.772728819	0.647	0.257	1
POLR2F	0.001200043	0.402892074	0.679	0.343	1
PAICS	0.0014077	0.79103568	0.315	0.057	1
POLD2	0.001598145	0.259204104	0.529	0.229	1
GMPS	0.003033021	0.7498157	0.311	0.086	1
POLR2A	0.004268881	0.662552705	0.272	0.057	1
PKM	0.004565531	0.413348259	0.847	0.514	1
POLR3H	0.004838625	0.60343464	0.187	0	1
ADSL	0.007642062	0.309365228	0.306	0.086	1
PDE9A	0.011248048	0.543107256	0.156	0	1
AK4	0.011763235	0.544705577	0.155	0	1
GUCY1A2	0.014881939	0.543071875	0.146	0	1
GART	0.015301802	0.420594297	0.198	0.029	1
PDE4D	0.018088376	0.497390277	0.139	0	1
AK1	0.01838459	0.499220937	0.393	0.171	1
AK2	0.018996462	0.343157986	0.449	0.229	1
NUDT5	0.019184471	0.275316761	0.459	0.229	1
ADK	0.024199165	0.462003823	0.176	0.029	1
PNP	0.026108016	0.419766262	0.125	0	1
NME6	0.031401776	0.370196492	0.117	0	1
NUDT9	0.032861499	0.450347029	0.162	0.029	1
PDE7A	0.044521838	0.438566584	0.154	0.029	1
PRPS2	0.062698586	0.457646097	0.173	0.057	1
POLE3	0.07115713	0.42181905	0.209	0.086	1
POLR2B	0.107950165	0.267636936	0.224	0.114	1
POLD3	0.111009407	0.344200935	0.11	0.029	1
ADA	0.115233267	0.313270242	0.111	0.029	1
NT5C2	0.135582885	0.326739601	0.144	0.057	1
NUDT2	0.163336238	0.350836214	0.133	0.057	1
POLR1C	0.203173073	0.36638657	0.194	0.114	1
NPR1	0.277649177	0.324296548	0.148	0.086	1
ATIC	0.315728079	-0.283823288	0.291	0.2	1
RRM1	0.317119287	-0.292450286	0.156	0.086	1
APRT	0.408509746	-0.335618099	0.694	0.514	1
GMPR2	0.489370825	-0.28179597	0.271	0.2	1
CANT1	0.499894468	-0.356786333	0.2	0.143	1
POLR2J	0.552019853	-0.276770786	0.686	0.514	1
GMPR	0.555831189	-0.603819915	0.152	0.171	1
POLR2K	0.65175905	-0.64764902	0.546	0.457	1
IMPDH1	0.664095406	-0.532346882	0.158	0.171	1
DGUOK	0.871746382	-0.290033591	0.613	0.486	1
NT5C3A	0.911494889	-0.371160174	0.239	0.229	1
POLR2G	0.946446539	-0.567444492	0.348	0.286	1
