# Supplementary material for: Single-Cell and Spatial Transcriptomics Explore Purine Metabolism–Related Prognostic Risk Model and Tumor Immune Microenvironment Modulation in Ovarian Cancer
Source: Hum Mutat. 2025 May 9;2025:5530325. doi: 10.1155/humu/5530325 (PMC12084792; doi:10.1155/humu/5530325)
Supplement: Supporting Information 4 — Table S3. The list of 26 purine metabolism-related genes that affecting the overall survival (OS) of OC patients. [file 5530325.f4.xls]

Supplementary Table 3. The list of 26 purine metabolism-related genes that affecting the overall survival (OS) of OC patients.
gene	HR	HR.95L	HR.95H	pvalue
ADCY1	1.119406241	0.943895904	1.327551403	0.194846571
ADCY9	1.265979363	0.912437071	1.756508803	0.158089488
AK7	0.802790441	0.660741589	0.975377519	0.027043385
AMPD1	0.870728506	0.727843284	1.041663979	0.130122092
ENTPD5	0.761085083	0.522165361	1.109323877	0.155538438
ENTPD6	1.522035855	0.816296919	2.837929546	0.186360494
GMPR	0.814626557	0.686223515	0.967055796	0.019142476
IMPDH1	1.406169109	0.892605581	2.215213085	0.141558079
NME6	0.710019916	0.460639521	1.094409527	0.120828974
NPR2	1.304828242	0.950024657	1.792139529	0.100315916
NT5M	0.713395476	0.497370995	1.02324645	0.066491814
PDE1A	1.125092756	0.968951936	1.306394739	0.122054778
PDE1B	1.20412741	0.957796374	1.513811139	0.111675547
PDE1C	1.311579593	1.039940084	1.654173212	0.02197961
PDE2A	1.223032122	0.991635428	1.508424901	0.059908299
PDE7B	1.215027885	0.95983916	1.538062649	0.105404869
POLD2	0.749736024	0.494469297	1.136782625	0.175007232
POLD3	0.682561609	0.440763471	1.057007624	0.08698878
POLR1A	1.752936603	1.026147107	2.994489497	0.039933357
POLR2H	0.733476114	0.462810819	1.162434387	0.187065892
POLR3B	1.557810987	0.929319159	2.611347296	0.092598649
POLR3C	1.500936662	0.934858747	2.409787434	0.092741409
POLR3H	2.252882344	1.156935073	4.387004053	0.016908981
PRIM1	0.822376493	0.655164963	1.032263834	0.091763742
PRIM2	0.652510453	0.462258894	0.921063709	0.015203346
TPMT	0.571479856	0.353785634	0.923127437	0.022202232
