# Supplementary material for: Single-Cell and Spatial Transcriptomics Explore Purine Metabolism–Related Prognostic Risk Model and Tumor Immune Microenvironment Modulation in Ovarian Cancer
Source: Hum Mutat. 2025 May 9;2025:5530325. doi: 10.1155/humu/5530325 (PMC12084792; doi:10.1155/humu/5530325)
Supplement: Supporting Information 5 — Table S4. The variables and coefficients of the model assessed through cox regression. [file 5530325.f5.xls]

Supplementary Table 4. The variables and coefficients of the model assessed through cox regression.
id	coef	HR	HR.95L	HR.95H	pvalue
AMPD1	-0.231110532	0.793651737	0.652417873	0.965459572	0.020803007
ENTPD5	-0.513471343	0.598414666	0.390963159	0.915943368	0.018067347
GMPR	-0.137187689	0.871806582	0.722506347	1.051958533	0.152305285
NME6	-0.493528778	0.610468382	0.384953066	0.968096317	0.035924275
NPR2	0.27772667	1.320125318	0.950412447	1.833657441	0.097601073
NT5M	-0.445609948	0.640433526	0.431856285	0.949749061	0.026663851
PDE1B	0.229891394	1.258463326	0.994962085	1.591749039	0.055132595
PDE1C	0.203497117	1.225681624	0.950242365	1.580960288	0.117123719
POLR3B	0.451288385	1.570334077	0.875964772	2.815123611	0.129695834
POLR3C	0.764611927	2.14816057	1.2818154	3.600045556	0.003703099
POLR3H	0.961824188	2.616465046	1.308825832	5.230557933	0.006499357
PRIM2	-0.65586886	0.518990936	0.350673134	0.768098739	0.001041692
